# Supplementary material for: Facile Approach to Develop Hierarchical Roughness fiber@SiO2 Blocks for Superhydrophobic Paper
Source: Materials (Basel). 2019 Apr 29;12(9):1393. doi: 10.3390/ma12091393 (PMC6539994; doi:10.3390/ma12091393)
Supplement: Supplementary file 1 [file materials-12-01393-s001.zip]

Archive with 3 entries (2 files):
- Supplementary Materials/Movie S1.mp4
- Supplementary Materials/Movie S2.mp4
- Supplementary Materials/
